# Supplementary material for: Hormones, Sexual Function, and Dysfunctional Sexual Beliefs in Postmenopausal Women: A Cross-Sectional Study
Source: J Pers Med. 2026 Jul 22;16(7):394. doi: 10.3390/jpm16070394 (PMC13412903; doi:10.3390/jpm16070394)
Supplement: Supplementary file 1 [file jpm-16-00394-s001.zip]

Archive with 1 entries (1 files):
- jpm-4306056-supplementary.pdf
